# Supplementary material for: Enhanced Reactive Brilliant Blue Removal Using Chitosan–Biochar Hydrogel Beads
Source: Molecules. 2023 Aug 19;28(16):6137. doi: 10.3390/molecules28166137 (PMC10458918; doi:10.3390/molecules28166137)
Supplement: Supplementary file 1 [file molecules-28-06137-s001.zip]

Archive with 1 entries (1 files):
- molecules-2547033-supplementary.pdf
